# Supplementary material for: EGCG, GCG, TFDG, or TSA Inhibiting Melanin Synthesis by Downregulating MC1R Expression
Source: Int J Mol Sci. 2023 Jul 3;24(13):11017. doi: 10.3390/ijms241311017 (PMC10341940; doi:10.3390/ijms241311017)
Supplement: Supplementary file 1 [file ijms-24-11017-s001.zip]

Archive with 1 entries (1 files):
- ijms-2419535-supplementary.pdf
